# Supplementary material for: Harnessing artificial intelligence in plant breeding: innovations in digital phenotyping and breeding methodologies
Source: Theor Appl Genet. 2026 Jun 23;139(7):188. doi: 10.1007/s00122-026-05293-8 (PMC13290818; doi:10.1007/s00122-026-05293-8)
Supplement: Supplementary file 1 — Supplementary file1 (XLSX 30 KB) [file 122_2026_5293_MOESM1_ESM.xlsx]

## Sheet: Tittle page
		Harnessing Artificial Intelligence in Plant Breeding: Innovations in Digital Phenotyping and Breeding Methodologies. Nikita Aggarwal1¶, Mukesh Rathore1¶, Farkhandah Jan1, Divya Sharma2, Sundeep Kumar2, Mahendar Thudi3, Abdulqader Jighly4, Rajeev K. Varshney5, Reyazul Rouf Mir1,5*# 1Division of Genetics and Plant Breeding, Faculty of Agriculture, Sher-e-Kashmir University of Agricultural Sciences …

## Sheet: Supp Table S1
Table S1. Details of relevant studies involving machine learning and deep learning approaches for trait phenotyping related to nutritional deficiencies, biotic stresses, and abiotic stresses in crops.
S.no.	Crop	Trait(s) Phenotyped	Domain (field/lab/Green house)	Sensor/Imaging/Data collection and utilization	ML and DL Algorithm Type/Data analysis	Stress type	Refrences
1	Rice	Rice blast	Field	MSR	SVM, GRNN,BPNN	Disease	Kaundal et al. 2006
2	Tomato	Leaf miner	Green house	RGB images and Spectral reflectance	SVM	Insect	Dake and Chengwei 2006
3	Orchid	Bacterial soft rot, Phythopthora black rot and Bacterial brown spot	Green house	RGB images	ANN	Disease	Huang, 2007
4	Cotton	Southern green stink bug, Bacterial angular and Ascohyta blight	Green house	RGB images	None preprocessing via segmentation	Pest and Disease	Camargo and Smith 2009
5	Sugar beet	Cercospora leaf spot, sugar beet rust, and powdery mildew	Green house	Hyperspectral reflectance	SVM	Disease	Rumpf, 2010
6	Arabidopsis	Salmonella bacteria	Laboratory	RGB images	BC	Disease	Schikora et al. 2010
7	Wheat	Head blight	Laboratory	Visible/Near-infrared hyperspectral imaging	PCA and LDA	Disease	Shahin and Symons 2011
8	Wheat	Head blight	Laboratory	Hyperspectral imaging	PCA	Disease	Bauriegel et al. 2011
9	Sugar beet	Uromyces betae and Cercospora beticola	Green house	Fusion of RGB and Multispectral image	kNN and BC	Disease	Bauer et al. 2011
10	Citrus	Huanglongbing	Field	Spectroradiometer	KNN, QDA and LDA	Disease	Sankaran et al. 2011
11	Jujubes	Internal insect infestation	Laboratory	NIR spectroscopy	Classification	insect	Wang et al. 2011
12	Citrus	Huanglongbing	Field	Infra-red spectroscopy	LDA, KNN and SVM	Disease	Sankaran et al. 2011
13	Sugar beet	Heterodera schachtii and Rhizoctonia solani	Field	Remote sensing	SAM	Disease	Hillnhütter et al. 2011
14	Wheat	Nitrogen	Both	Hyperspectral imaging	PLSR	Nutrient deficiency	Vigneau et al. 2011
15	Wheat	Powdery mildew	Field	Hyperspectral imaging	Classification	Disease	Mewes et al. 2011
16	Wheat	Mycotoxins	Greenhouse and Field	Hyperspectral imaging	Classification	Disease	Bauriegel et al. 2011
17	Wheat	Leaf rust and Powdery mildew	Greenhouse	Hyperspectral imaging	LR	Disease	Bürling et al. 2011
18	Wheat	Head blight	Field	RGB and Multispectral imaging	LR and QR	Disease	Dammer et al. 2011
19	Maize	Weeds	Field	RGB imaging	Image processing and color segmentation	Biotic stress	Burgos-Artizzu et al. 2011
20	Apple	Apple scab	Field	Kinect RGB depth images	None preprocessing via segmentation	Disease	Chéné et al. 2012
21	Tomato	Water stress	Laboratory	Hyperspectral	SViM	Abiotic stress	Römer et al. 2012
22	Chili pepper	Aflatoxins (Toxic metabolites)	Laboratory	CCD images	HBBE, MLP, LDA	Toxic metabolites	Ataş et al. 2012
23	Citrus	Chlorophyll fluorescence water Stress	Field	Non-imaging	R	Abiotic stress	Zarco-Tejada et al. 2012
24	Maize	Weeds	Field	RGB imaging	SVM	Biotic stress	Guerrero et al. 2012
25	Sugarbeet	Cercospora leaf spot	Greenhouse	Hyperspectral Imaging	SAM	Disease	Mahlein et al. 2012
26	Vineyard	Water stress variability	Field	Thermal and Multispectral Imaging	R	Abiotic stress	Baluja et al. 2012
27	Arabidopsis	Salmonella bacteria	Green house	RGB images	SVM	Disease	Schikora et al. 2012
28	Sugarcane	African stalk borer, Smut, Sugarcane thrips and Brown rust	Field	NIR spectroscopy	PCA, PLS	Disease	Mahlein et al. 2012
29	Wheat	Leaf rust	Field	Hyperspectral imaging	Vegetation indices	Disease	Zhang et al. 2012a
30	Wheat	Powdery mildew	Field and Laboratory	Hyperspectral imaging	MLR and PLSR	Disease	Zhang et al. 2012b
31	Barley	Drought	Field	Hyperspectral images	DAR	Abiotic stress	Kersting et al. 2012
32	Citrus	Huanglongbing (HLB)	Field	UAV- and Aircraft-based sensors	SVM	Disease	Garcia-Ruiz et al. 2013
33	Blackgram	Yellow mosaic disease	Field	Non-imaging	MLGR	Disease	Prabhakar et al. 2013a
34	Cotton	Mealybug	Field	Spectro-radiometry	LDR, and MLGR	Pest	Prabhakar et al. 2013b
35	Maize	Aflatoxin	Field and Laboratory	Hyperspectral imaging	Discriminant analysis	Toxic metabolites	Yao et al. 2013
36	Rice	Aflatoxin	Laboratory	Non-imaging	PLSR	Toxic metabolites	Sirisomboon et. 2013
37	Wheat	Powdery mildew	Field	Hyperspectral imaging	Vegetation indices	Disease	Cao et al. 2013
38	Citrus	Huanglongbing (HLB)	Field	Fluorescence imaging spectroscopy	SVM	Disease	Wetterich et al. 2013
39	Chili pepper	Yellow vein virus	Laboratory	RGB images	None preprocessing via segmentation	Disease	González-Pérez et al. 2013
40	Spinach	Quality	Laboratory	Hyperspectral imaging	PLS-DA	Nutrient deficiency	Diezma et al. 2013
41	Rice	Nitrogen	Field	Hyperspectral imaging	PLSR	Nutrient deficiency	Onoyama et al. 2013
42	Spinach	Drought/Water stress	Field	Visible and Thermal images	SVM and GPC	Abiotic stress	Raza et al. 2014
43	Wheat	Wheat streak mosaic virus	Field	RGB images	GMM	Disease	Casanova et al. 2014
44	Rice	Nitrogen, Phosphorus, and Potassium (NPK) stress	Green house	Scanned images	SVM variant	Nutrient deficiency	Chen et al. 2014
45	Wheat	Leaf Rust	Greenhouse	Hyperspectral imaging	Classification	Disease	Ashourloo et al. 2014
46	Cucumber	Cucumber mosaic virus (CMV), Cucumber green mottle mosaic virus (CGMMV) and Powdery mildew	Greenhouse	Hyperspectral and Fluorescence Imaging	LR	Disease	Berdugo et al. 2014
47	Tomato	Gray mold	Greenhouse	Hyperspectral imaging	GA-PLS	Disease	Kong et al. 2014
48	Maize	Aflatoxin	Laboratory	Hyperspectral Imaging	PCA and SFDR	Toxic metabolites	Wang et al. 2014
49	Clover	Ozone	Green house	RGB images	LDA and K-means	Pollution	Kruse et al. 2014
50	Tomato	Powdery mildew	Field	RGB images	SOM	Disease	Hernández-Rabadán et al. 2014
51	Chilean strawberry	Salt stress	Greenhouse	Spectral reflectance imaging	ANOVA, SRI-LRA , MRA	Abiotic stress	Garriga et al. 2014
52	Pepper	Nitrogen	Laboratory	Hyperspectral imaging	PLSR	Nutrient deficiency	Yu et al. 2014
53	Wheat	Nitrogen, Phosphorus, Potassium and Sulfur	Field	Hyperspectral imaging	Regression	Nutrient deficiency	Mahajan et al. 2014
54	Barley	Drought	Laboratory	Hyperspectral images	SVM	Abiotic stress	Behmann et al. 2014
55	Olive	Verticillium dahliae	Field	Hyperspectral sensor and Thermal images	SVM and LDA	Disease	Calderón et al. 2015
56	Oilseed rape	Alternaria alternata, Alternaria brassicae, Alternaria brassicicola, and Alternaria dauci	Green house	Hyperspectral images	NB, SL, LibSVM (SVM), LibLINEAR (LINE), MLP (BNN), FT, RF, classifier for generating a grafted C4.5 decision tree (J48)	Abiotic stress	Baranowski et al. 2015
57	Tomato	Powdery mildew	Green house	Thermal and Stereo visible light	SVM with a linear kernel	Abiotic stress	Raza et al. 2015
58	Barley	Rust, Net blotch, and Powdery mildew	Green house	Hyperspectral images	Bayes factor and DAR	Abiotic stress	Wahabzada et al. 2015
59	Sunflower	Weed	Field	UAV-based RGB images and Multispectral image	OBIA-based classification	Biotic stress	Peña et al. 2015
60	Wheat	Stripe rust	Field	Hyperspectral imaging	Correlation	Disease	Devadas et al. 2015
61	Tomato	Early blight	Greenhouse	Hyperspectral imaging	ELM	Disease	Xie et al. 2015
62	Maize	Aflatoxin	Laboratory	Hyperspectral Imaging	DL	Toxic metabolites	Kandpal et al. 2015
63	Tomato	Tomato yellow leaf curl virus and Tomato yellow leaf curl disease	Field	RGB images	SVM, Linear kernel, Quadratic kernel (QP), (RBF), MLP, and Polynomial kernel	Abiotic stress	Mokhtar et al. 2015
64	Oilseed rape	Proteins	Laboratory	Near-infrared and Hyperspectral imaging	PLS	Nutrient deficiency	Zhang et al. 2015b
65	Rice	Salt stress	Greenhouse	Fluorescence imaging	Hierarchical clustering, Pearson correlation analysis, Non-linear mixed model	Abiotic stress	Campbell et al. 2015
66	Soybean	Drought	Greenhouse	Hyperspectral fluorescence imaging	PLSR	Abiotic stress	Mo et al. 2015
67	Spring wheat	Water stress	Field	Non-imaging	Vegetation indices and regression	Abiotic stress	Wang et al. 2015
68	Rice	Salinity	Field	RGB imaging	Smoothing splines curves and gene mapping	Abiotic stress	Al-Tamimi et al. 2016
69	Wheat	Water stress	Landsat data	Multispectral imaging	Indices and Regression	Abiotic stress	Dangwal et al. 2016
70	Almond	Red leaf blotch	Field	RGB, Hyperspectral and Thermal imaging	ANOVA, LDA, SVM	Disease	López-López et. 2016
71	Zucchini	Soft rot	Greenhouse	Fluorescence imaging	LRA and ANN	Disease	Pérez-Bueno et. 2016
72	Banana	Black sigatoka	Laboratory	Hyperspectral imaging	Visual inspection	Disease	Ochoa et al. 2016
73	Strawberry	Anthracnose	Greenhouse	Hyperspectral Imaging	Discriminant analysis	Disease	Yeh et al. 2016
74	Wheat	Ozone	Field	Non-imaging	Correlation analysis	Pollution	Chi et al. 2016
75	Chickpea	Salinity	Greenhouse	RGB imaging	PLS and correlation analysis	Abiotic stress	Atieno et al. 2017
76	Banana	Black Sigatoka and speckle	Field	RGB imaging	DL	Disease	Amara et al. 2017
77	Cassava	Brown leaf spot, Cassava brown streak and Red mite	Field	RGB imaging	DL	Disease	Ramcharan et al. 2017
78	Citrus	Huanglongbing	Laboratory	Fluorescence imaging	SVM and ANM	Disease	Wetterich et al. 2016
79	Maize	Northern leaf blight	Field	RGB Imaging	DL	Disease	DeChant et al. 2017
80	Maize	Phaeosphaeria leaf spot	Field	Hyperspectral Imaging	RFC	Disease	Adam et al. 2017
81	Rice	Rice blast, False smut, Brown spot, Bakanae disease, Sheath blight, Bacterial leaf blight, and Bacterial wilt	Field	RGB Imaging	Deep learning	Disease	Lu et al. 2017
82	Tomato	Gray mold, Leaf mold, and Canker	Field	Fluorescence and Hyperspectral imaging	CNN	Disease	Fuentes et al. 2017
83	Sugarbeet	Cercospora leaf spot	Greenhouse and Field	RGB Imaging	SVM with radial basis kernel function	Disease	Hallau et al. 2018
84	Soybean	Iron	Field	RGB imaging	Decision trees, Random forests, KNN, LDA and QDA	Nutrient deficiency	Naik et al. 2017
85	Wheat	Salt stress	Greenhouse	Hyperspectral imaging	ReliefF, SVM, RFE, RF	Abiotic stress	Moghimi et al. 2018
86	Arabidopsis thaliana	Metabolic stress	Greenhouse	WALZ MINI-PAM II/B	(DT), SVM, and NB	Metabolic stress	Fürtauer et al. 2018
87	Soybean	Cold, Low light, and Osmotic stimuli	Greenhouse	Electrical signal under cold, Low light and Osmotic stimuli	ANN, CNN, Optimum-path forest, KNN, and SVM	Abiotic stress	Pereira et al. 2018
88	Arabidopsis thaliana	Heat, Cold, Salt, and Drought	Laboratory	Gene expression time-series datasets	Confident multiple-choice learning	Abiotic stress	Kang et al. 2018
89	Soybean	Bacterial blight (Pseudomonas savastanoi pv. glycinea), Bacterial pustule (Xanthomonas axonopodis pv. glycines), Sudden death syndrome (Fusarium virguliforme), Septoria brown spot (Septoria glycines), Frogeye leaf spot (Cercospora sojina), Iron deficiency chlorosis, Potassium deficiency and Herbicide injury	Field	RGB imaging	DCNN	Biotic and Abiotic stress	Ghosal et al. 2018
90	Cucumber	Anthracnose, Downy mildew, Powdery mildew and Target leaf spots	Greenhouse	RGB imaging	DCNN, SVM, AlexNet, RF	Disease	Ma et al. 2018b
91	Black gram	Ca, Fe, K, Mg, and N deficiencies	Field	Image segmentation	CNN	Nutrient deficiency	Watchareeruetai et al. 2018
92	Okra	Macronutrients (N, P, K, Ca, Fe, Mg)	Greenhouse	Smartphone camera images	D-CNN	Nutrient deficiency	Wulandhari et al. 2019
93	Cotton	Water stress	Field	Thermal imaging	Mapping and Correlation	Abiotic stress	Bian et al. 2019
94	Cassava	Cassava mosaic, Cassava brown streak, and Green might	Field	RGB imaging	DL	Disease	Ramcharan et al. 2019
95	Cucumber	Powdery mildew	Laboratory	RGB imaging	CNN	Disease	Lin et al. 2019
96	Maize	Macronutrients- Nitrogen, Phosphorous, and Potassium	Greenhouse	Own dataset of 100 sample leaf images	ANN, SVM	Nutrient deficiency	Leen, 2019
97	Pearl millet	Mildew diseases	Field	RGB imaging	DL	Disease	Coulibaly et al. 2019
98	Maize	Drought	Field	Dome camera	CNN	Abiotic stress	An et al. 2019
99	Oil palm	Orange spotting disease	Greenhouse	Hyperspectral imaging	MPNN	Disease	Golhani et al. 2019
100	Tulip	Tulip breaking virus	Field	RGB imaging	Faster R-CNN	Disease	Polder et al. 2019a
101	Potato	Potato virus Y	Field	Hyperspectral imaging	FCNN	Disease	Polder et al. 2019b
102	Banana	Black sigatoka and Fusarium wilt	Field	RGB imaging	DL	Disease	Sanga et al. 2020
103	Wheat	Crown rot	Greenhouse	Hyperspectral fluorescence imaging	LR, KNN, DT, ERF, SVM	Disease	Humpal et al. 2020
104	Coffee	Leaf miner, Rust, Brown leaf spot and Cercospora leaf spot	Laboratory	RGB images from smartphone	AlexNet, GoogleLeNet, VGG16, ResNet50, MobileNetV2	Disease	Esgario et al. 2020
105	Maize	Northen leaf blight and Gray leaf spot	Laboratory	RGB imaging	CNN	Disease	Darwish et al. 2020
106	Okra	Salt-stress	Greenhouse	Hyperspectral imaging	DNN	Abiotic stress	Feng et al. 2020
107	Potato	Potato late blight	Greenhouse	High-spectral-resolution SVC HR-1024i field spectroradiometer	ANN	Disease	Gold et al. 2020
108	Rice	Rice sheath blight, Rice stem borer symptoms and Rice brown spot	Field	Sony WIFI-controlled camera,IPHONE7	CNN	Pest and Disease	Li et al. 2020
109	Rice	False Smut, Brown Plant Hopper, Bacterial Leaf Blight, Neck Blast, Stemborer, Hispa, Sheath Blight and/or Sheath Rot, Brown Spot	Field	Different-Different cameras	CNN	Pest and Disease	Rahman et al. 2020
110	Tomato	Late blight	Laboratory	Different-Different cameras	CNN	Disease	Verma et al. 2020
111	Wheat	Fusarium wilt, Ferulic acid, Deoxynivalenol and Nivalenol	Field	UPLC system,Davis Instruments	ANN	Disease and Related biochemicals	Niedbała et al. 2020
112	White ginger	Coronarin D content	Field	Multilayer perceptron	ANN	Pharmacologically bioactive compound	Ray et al. 2020
113	Guava, Groundnut and Citrus plant	Nitrogen, Phosphorous, and Potassium	Field	Smartphone camera images	CNN, RCNN	Nutrient deficiency	Manoharan et al. 2020
114	Sugar beet	N,P,K, Calcium and Fertilization status	Field	RGB imaging	CNN	Nutrient deficiency	Yi et al. 2020
115	Rice	Nitrogen	Field	Smartphone camera images	CNN, SVM	Nutrient deficiency	Sethy et al. 2020
116	Black gram, Coriander, Pepper, Chili, Tomato	Macronutrients (Nitrogen, Phosphorus, Potassium, Magnesium, Calcium, and Sulfur)	Greenhouse	IoT-based nutrient sensor	CNN	Nutrient deficiency	Sathyavani et al. 2022
117	Maize	Water stress	Field	Multispectral images	RF and ANN	Abiotic stress	Niu et al. 2021
118	Sorghum	Nitrogen deficiency	Greenhouse	Images of Sorghum plant shoot from the Donald Danforth Plant Science Center	CNN	Nutrient deficiency	Azimi et al. 2021
119	Cereals	Salt, Drought, Heat and Cold stress (Proteins)	Field/Greenhouse/Lab	Multilayer perceptron	SVM, RF and RNN-LSTM	Abiotic stress	Ahmed et al. 2021
120	Tomato	Leaf disease, pest, N,K,Ca, Mg	Field and Green house	RGB imaging	CNN	Disease, Pest and Nutrtion deficiences	Hasan, 2021
121	Coffee	Spatial variability of nitrogen content	Field	Remote Piloted Aircraft (RPA)	RF	Nutrient deficiency	Marin et al. 2021
122	Citrus	Macronutrients (N, P, K, Magnesium, Calcium and Sulfur)	Field	UAV imagery	ML	Nutrient deficiency	Costa et al. 2022
123	Tomato	Nitrogen, Phosphorus, Potassium	Laboratory	Github repository dataset	CNN based classifier + Artificial Hydrocarbon Network (AHN)	Nutrient deficiency	Ponce et al. 2021
124	Muskmelon	Nitrogen	Greenhouse	Smartphone camera images	CNN, BPNN, DCNN, LSTM	Nutrient deficiency	Chang et al. 2021
125	Cucumber	Phosphorus	Greenhouse	Hyperspectral imaging	BP-ANN	Nutrient deficiency	Shi et al. 2022
126	Pepper and Tobacco	Tobacco Mosaic Virus and Pepper Huasteco Yellow Vein Virus	Field and Green house	RGB imaging	VGG-16, Xception, Inception v3, Mobilenet v2	Disease	Yee - Rendon et al. 2021
127	Tobacco	Heavy metal stress Hg	Greenhouse	Hyperspectral imaging	PLS-DA, LS-SVM	Toxic metals	Yu et al. 2021a
128	Wheat	Nitrogen weight	Field	UAVand satellite- based imagery	LAI2200C Plant Canopy Analyzer, Da-Jiang Innovations UAV, and DJI Phantom 4 RTK UAV	Nutrient deficiency	Yu et al. 2021b
129	Spinach	Nitrogen content	Field and Laboratory	Smartphone camera images	Machine Vision – GCV index	Nutrient deficiency	Haider et al. 2021
130	Bromus inermis	Drought stress	Greenhouse	Hyperspectral imaging	RF, SVM, MLP	Abiotic stress	Dao et al. 2021
131	Brinjal	leaf stress	Laboratory	RGB imaging	SVM	Biotic stress	Karthickmanoj et al. 2021
132	Basil, Coriander, Parsley, Baby-leaf, Coffee, Pea	Water Stress	Laboratory	Real time terahertz time-domain spectroscopic data	RF, SVM, KNN	Abiotic stress	Zahid et al. 2022
133	Cotton	Drought and Nematode	Greenhouse	handheld Dualex® scientific instrument, Hyperspectral reflectance	MLA	Pest and Abiotic stress	Ramamoorthy et al. 2022
134	Rice	Brown leaf spot, Hispa and Leaf blast	Field	Nikon D3300 Digital SLR camera	CNN	Disease	Malvade et al. 2022
135	Coffee	Cercospora leaf spot, Leaf miner and Brown leaf spot	Laboratory	RGB imaging	CNN	Disease	Tassis et al. 2022
136	Rice	Abiotic response network	Laboratory	Gene expression data for four different immune responses	DLNet, MCA	Abiotic stress	Kumar et al. 2022
137	Mango	Algal leaf spot, Anthracanose leaf, Powdery mildew, Dag ,Golmachi, Shuti mold and Red moricha	Field	RGB imaging	CNN	Disease	Gautam and Rani, 2022
138	Wild or Perennial rocket	Fusarium and Water stress	Greenhouse	Hyperspectral fluorescence imaging	ANN	Disease and Biotic stress	Navarro et al. 2022
139	Ginseng	Root rot disease	Laboratory and Green house	Hyperspectral fluorescence imaging	DL	Disease	Jayapal et al. 2022
140	Lettuace	Nitrogen, Phosphorus and Potassium	Greenhouse	RGB imaging	CNN	Nutrient deficiency	Taha et al. 2022
141	Tomato	Leaf blight, Mosaic virus and Bacterial spot	Laboratory	Mobile camera	SVM, CNN, KNN	Disease	Harakannanavar et al. 2022
142	Rice	Brown Spot, Leaf Blast, Hispa and NKP deficiencies	Field	12MP autofocus camera sensor	CNN	Disease and Nutritent deficiency	Dey et al. 2022
143	Maize	SM, No irrigation, Low fertilizer	Field	RGB imaging	ML, TPP	Abiotic stress	Adak et al. 2023a
144	Tomato	Cold	Field	Hyperspectral imaging	SVM, PLS-DA	Abiotic stress	Ruan et al. 2023
145	Tomato	Drought	Greenhouse	Multispectral imaging	1D CNN	Abiotic stress	Kuo et al. 2023
146	Maize	Drought	Field	RGB & Multi spectral imaging	GP	Abiotic stress	Adak et al. 2023b
147	Tomato	Drought	Greenhouse	Hyperspectral imaging	SVM, RF, DCN	Abiotic stress	Weng et al. 2023
148	Grapes	Necrosis, Shriveling, Mealybug incidence, Thrips scarring, Spray injury, Pink berry, Powdery mildew and Honeydew by mealybug	Field	Nikon D500 DSLR camera	ANN,CNN	Pest and Biotic stress	Gurjar et al. 2023
149	Eggplant and Tomato	Cercospora leaf spot and Two-spotted spider infestation	Field	RGB imaging	ANN,CNN,SVM,AlexNet	Disease	Rangarajan et al. 2023
150	Eucalyptus plants	Red gum lerp psyllid	Field	Spectroradiometer	ANN	Pest	Gregori et al. 2023
151	Cucumber	Salt and Drought	Laboratory and Green house	CCD digital camera	SVM	Abiotic stress	Mohammadi and Asefpour 2023
152	Rice	Rice blast	Field	Mobile camera with 12 MP	CNN ,SVM	Disease	Lamba et al. 2023						k
153	Rice	Disease resistance proteins	Laboratory	Gene expression data	MLP	Disease	Dhiman et al. 2023
154	Lettuace	Yellow and rotten leaves	Greenhouse	RGB imaging	MLR, KNN, SVM	Nutrient deficiency	Yang et al. 2023b
155	Tomato	High light stress	Greenhouse	Chlorophyll flourscence	ANN, SVM,RFE	Abiotic stress	Shomali et al. 2023
156	Grapes	Black measles, Black rot and leaf blight	Laboratory	Open acess repsitory	SVM	Disease	Javidan et al. 2023
157	Tomato	Leaf blight	Greenhouse	PlantVillage-TomEBD and PlantVillage-BBLS	CNN	Disease	Chug et al. 2023
158	Tomato	Greening, Canker, Melanosis and Blackspots	Laboratory	Open acess repsitory	CNN	Disease	Abd Algani et al. 2023
159	Plants	Cold, Drought, Heat, Light, Oxidative, and Salt	Laboratory	Open acess repsitory	SVM, RF, XGB	Abiotic stress	Meher et al. 2024
160	Wheat	Fusarium head blight	Greenhouse	Hyperspectral imaging	Knn, RF, SVM, NN, Xgboost	Disease	Mustafa et al. 2024
161	Rice, Wheat	Rice blast, Rice black-streaked dwarf virus, Rice sheath blight, Wheat blast, Wheat stripe rust	Greenhouse	Manual severity rating	RFC, SVC, lightGBM, RFC_K, SVC_K, lightGBM_K	Disease	Liu et al. 2024b
162	Wheat	Class	Laboratory	Open acess repsitory	SVM, ANN, RF	Seed Category	Kılıçarslan and Kılıçarslan 2024
163	Wheat	Stripe rust	Field	Global positioning system	SDM, GLM, GBM, RF, ANN	Disease	Mahmoodi et al. 2024
164	Wheat	Water stress	Field	Remote sensing	SVM, RF, DL	Abiotic stress	Sharma et al. 2024
165	Oil palm	Vegetation Index, Soil-Adjusted Vegetation Index, Modified Soil Adjusted Vegetation Index, Green NDVI, Green Chlorophyll Vegetation Index , and the Enhanced Vegetation Index, NDVI and EVI measure vegetation greenness	Field	Remote sensing	ML and DL	Agromorphological traits	Jamshidi et al. 2024
166	Potato	Drought	Field	RGB imaging	CNN	Abiotic stress	Patra and Sahoo, 2024
167	Wheat	Drought	Greenhouse	Hyperspectral imaging	SVM, RF, DNN	Abiotic stress	Okyere et al. 2024
168	Sedum alfredii	Heavy metal	Hydropnics	Hyperspectral imaging	PLS, SVM, CNN	Abiotic stress	Lu et al. 2024
169	Soybean	Salt stress	Greenhouse	Chlorophyll fluorescence imaging	CNN	Abiotic stress	Deng et al. 2024
170	Maize	Drought	Greenhouse	RGB imaging	CNN	Abiotic stress	Goyal et al. 2024
171	Maize	Nitrogen	Field	Canon 80D and an 18–50 lens	ViTs and CNNs	Nutrient deficiency	Ghazal et al. 2024
172	Soybean	Salt strss	Laboratory and Green house	RGB imaging	CNN, AM	Abiotic stress	Yang et al. 2025b
173	Maize	Nitrogen, Phosphorus, and Potassium, Water-deficit stress	Field	RGB imaging	CNN	Abiotic stress	Goyal et al. 2025
174	Purple basil	Water stress	Greenhouse	Infrared thermography	SVM	Abiotic stress	Agarwal et al. 2025
175	Tomato	Tomato early blight,Bacterial spot,Late blight,mosaic virus,Yellow virus,Mold,Septoria leaf spot	Greenhouse	PlantDoc	CNN	Disease	Joshi et al. 2025
176	Bok choy	Fusarium commune, Rhizoctonia solani	Greenhouse	Hyperspectral imaging	MLP	Disease	Nguyen et al. 2025b
177	Wheat	Nitrogen stress	Field	RGB imaging	DL	Nutrient deficiency	Chandel et al. 2025
	MSR,Manual severity rating;SVM,Support Vector Machine;GRNN,generalized regression neural network;BC,Bayesian classifier;PCA,Principal component analysis;LDA,linear discriminant analysis;KNN;pixelwise k-nearest neighbour classification;QDA,quadratic discriminant analysis;SAM,Spectral Angle Mapper;PLSR,Partial Least Squares Regression;LR,Linear regression;QR,quadratic regression;SViM,simplex volume…
